# Supplementary material for: The Significance of Angling in Stress Reduction during the COVID-19 Pandemic—Environmental and Socio-Economic Implications
Source: Int J Environ Res Public Health. 2022 Apr 5;19(7):4346. doi: 10.3390/ijerph19074346 (PMC8998353; doi:10.3390/ijerph19074346)
Supplement: Supplementary file 1 [file ijerph-19-04346-s001.zip]

Archive with 1 entries (1 files):
- ijerph-1644119-supplementary.pdf
